# Supplementary material for: The Role of Plasma Membrane Viscosity in the Response and Resistance of Cancer Cells to Oxaliplatin
Source: Cancers (Basel). 2021 Dec 7;13(24):6165. doi: 10.3390/cancers13246165 (PMC8699340; doi:10.3390/cancers13246165)
Supplement: Supplementary file 1 [file cancers-13-06165-s001.zip]

Archive with 1 entries (1 files):
- cancers-1421392-supplementary.pdf
